# Supplementary material for: Metabolic Reprogramming of Mammary Epithelial Cells during TGF-β-Induced Epithelial-to-Mesenchymal Transition
Source: Metabolites. 2021 Sep 15;11(9):626. doi: 10.3390/metabo11090626 (PMC8464788; doi:10.3390/metabo11090626)
Supplement: Supplementary file 1 [file metabolites-11-00626-s001.zip]

Archive with 3 entries (3 files):
- Supplementary Material Metabolic reprogramming of mammary epithelial cells during TGF rev-wan ptd.pdf
- Supplementary table S2.xlsx
- Supplementary table S3.xlsx
