# Supplementary material for: Metabolic Reprogramming of Mammary Epithelial Cells during TGF-β-Induced Epithelial-to-Mesenchymal Transition
Source: Metabolites. 2021 Sep 15;11(9):626. doi: 10.3390/metabo11090626 (PMC8464788; doi:10.3390/metabo11090626)
Supplement: Supplementary file 1 [file metabolites-11-00626-s001.zip › Supplementary table S2.xlsx]

## Sheet: Sheet1
The expression of metabolic genes were measured by qRT-PCR
Gene name	abbreviation	Expression	SEM	N	Expression	SEM	N	Expression	SEM	N	Expression	SEM	N	q-value	q-value	q-value	Related Pathway
		vehicle	vehicle	vehicle	TGFβ-6hr	TGFβ-6hr	TGFβ-6hr	TGFβ-24hr	TGFβ-24hr	TGFβ-24hr	TGFβ-48hr	TGFβ-48hr	TGFβ-48hr	Vehicle - TGFβ-6hr	Vehicle - TGFβ-24hr	Vehicle - TGFβ-48hr
choline phosphotransferase	CPT	1.10511	0.0466183	3	0.788586	0.0202724	3	0.623035	0.0179614	3	0.779085	0.0215826	3	0.0135	0.003	0.0038	choline metabolism
Choline-phosphate cytidylyltransferase A	PCYT1A	0.935887	0.119764	3	0.718806	0.0928405	3	0.77199	0.0297757	3	1.13141	0.132968	3	0.2279	0.184	0.1764	choline metabolism
Choline-phosphate cytidylyltransferase B	PCYT1B	0.759832	0.213431	3	1.11632	0.48207	3	0.613092	0.198247	3			3	0.4312	0.3656		choline metabolism
Choline kinase alpha	CHKA	1.05083	0.0644865	3	0.254818	0.0180468	3	0.287288	0.022851	3	0.118486	0.0202578	3	0.004	0.0024	0.0008	choline metabolism
Choline transporter-like protein 1	SLC44A1	0.534475	0.154516	3	1.24033	0.133066	3	0.652173	0.0573261	3	0.562509	0.0850538	3	0.04	0.3042	0.3837	choline metabolism
Choline transporter-like protein 4	SLC44A4	0.272897	0.0165127	3	1.24033	0.0571221	3	0.140045	0.0242396	3	0.0186444	0.00137622	3	0.0015	0.0148	0.0008	choline metabolism
High affinity choline transporter 1	SLC5A7	1.22197	0.483209	3	0.53779	0.0394017	3	0.397796	0.131948	3	0.434479	0.115485	3	0.2296	0.1327	0.1029	choline metabolism
Choline O-acetyltransferase	CHAT			3			3	1.1923	0.082628	3			3				choline metabolism
Phosphatidylethanolamine N-methyltransferase	PEMT	1.22197	0.0397899	3	1.09632	0.0719178	3	0.827342	0.0409031	3	0.749309	0.0606381	3	0.2125	0.0049	0.0036	choline metabolism
Fructose-bisphosphate aldolase A	ALDOA	1.11864	0.0128708	3	0.949709	0.0214856	3	0.335057	0.0253586	3	0.283193	0.0138625	3	0.0108	0.0002	<0.0001	Glycolysis
Phosphoglucose Isomerase	PGI	1.11864	0.0152267	3	0.999014	0.0185557	3	0.919264	0.01988	3	0.902444	0.046102	3	0.0192	0.0042	0.0091	Glycolysis
Solute carrier family 2, facilitated glucose transporter member 1	GLUT1	1.05083	0.0740428	3	0.982709	0.0391255	3	0.796756	0.0477837	3	0.288387	0.0118527	3	0.3883	0.0421	0.0013	Glycolysis
Hexokinase-2	HK2	0.512347	0.0274327	3	0.471753	0.0214465	3	0.963547	0.064736	3	1.10811	0.0426637	3	0.2861	0.0054	0.001	Glycolysis
6-phosphofructo-2-kinase/fructose-2,6-bisphosphatase 3	PFKFB3	0.0417744	0.00929402	3	0.43758	0.106966	3	0.86318	0.060339	3	1.10811	0.0444932	3	0.0354	0.0018	0.0003	Glycolysis
D-3-phosphoglycerate dehydrogenase	PHGDH	1.05083	0.0492064	3	0.720163	0.0512051	3	0.682975	0.0792958	3	0.314148	0.0707481	3	0.0199	0.0212	0.0018	Glycolysis
Glyceraldehyde-3-phosphate dehydrogenase	GAPDH	1.05083	0.0552422	3	1.02523	0.0414143	3	0.840089	0.0739305	3	0.74064	0.0379	3	0.5413	0.0685	0.0081	Glycolysis
L-lactate dehydrogenase A chain	LDHA	1.03448	0.103973	3	0.90025	0.0381721	3	0.700315	0.0356411	3	0.480803	0.0455226	3	0.2804	0.0394	0.0077	Glycolysis
L-lactate dehydrogenase B chain	LDHB	0.544768	0.0794543	3	0.334543	0.0296418	3	0.466253	0.0661908	3	1.05813	0.071647	3	0.0927	0.2978	0.0079	Glycolysis
L-lactate dehydrogenase C chain	LDHC			3	1.19053	0.934567	3			3			3				Glycolysis
Mitochondrial pyruvate carrier 1	MPC1	1.03448	0.118136	3	0.512121	0.0375284	3	0.318686	0.0494158	3	0.357004	0.0558203	3	0.0252	0.008	0.0065	Glycolysis
Mitochondrial pyruvate carrier 2	MPC2	1.03448	0.0905667	3	1.03134	0.0543537	3	0.560877	0.0416335	3	0.600522	0.0656454	3	0.6551	0.0129	0.0136	Glycolysis
Pyruvate dehydrogenase E1 component subunit alpha, somatic form, mitochondrial	PDHA1	1.03448	0.0731307	3	0.912265	0.033014	3	0.910171	0.0476879	3	0.850563	0.0375527	3	0.2125	0.1669	0.0557	Glycolysis
Pyruvate kinase PKLR	PKLR	1.03448	0.104896	3	1.02447	0.0719721	3	0.824172	0.0719961	3	0.796133	0.0318882	3	0.6465	0.1327	0.0587	Glycolysis
Pyruvate kinase PKM	PKM1	1.03448	0.0745179	3	0.877559	0.0324055	3	0.428968	0.0208189	3	0.328292	0.00912235	3	0.1457	0.0042	0.0016	Glycolysis
L-lactate dehydrogenase A like 6B	LDHAL6B	1.1101	0.103627	3	0.733269	0.0417155	3	0.753604	0.049386	3	1.07356	0.0713666	3	0.0409	0.0383	0.3507	Glycolysis
[Pyruvate dehydrogenase (acetyl-transferring)] kinase isozyme 1, mitochondrial	PDK1	1.1101	0.163862	3	0.50739	0.0168676	3	0.443609	0.0641389	3	0.188173	0.0231123	3	0.0354	0.0229	0.0055	Glycolysis
[Pyruvate dehydrogenase (acetyl-transferring)] kinase isozyme 2, mitochondrial	PDK2	1.1101	0.209319	3	0.574862	0.0168596	3	0.372566	0.19873	3	0.676852	0.51065	3	0.0882	0.0549	0.2404	Glycolysis
[Pyruvate dehydrogenase (acetyl-transferring)] kinase isozyme 3, mitochondrial	PDK3	0.924423	0.147094	3	0.710126	0.11668	3	0.605325	0.0459246	3	1.15677	0.333987	3	0.2896	0.0853	0.264	Glycolysis
[Pyruvate dehydrogenase (acetyl-transferring)] kinase isozyme 4, mitochondrial	PDK4	1.07264	0.403578	3	0.744723	0.19649	3	0.60728	0.0375212	3	1.15677	0.094929	3	0.4137	0.214	0.3742	Glycolysis
Aconitate hydratase, mitochondrial	ACO2	1.03448	0.105746	3	0.837603	0.0317898	3	0.700877	0.0484396	3	0.646971	0.020511	3	0.1684	0.0421	0.017	TCA Cycle
Malate dehydrogenase, cytoplasmic	MDH1	1.03448	0.0828686	3	1.04577	0.0548102	3	0.901936	0.0380254	3	0.967288	0.0747296	3	0.6365	0.1637	0.2687	TCA Cycle
Malate dehydrogenase, mitochondrial	MDH2	1.03448	0.0894331	3	1.02956	0.0479012	3	0.904552	0.0438708	3	0.909094	0.0576343	3	0.654	0.1863	0.1619	TCA Cycle
Citrate snythase	CS	0.84294	0.0850397	3	0.825268	0.0533147	3	0.943071	0.0692294	3	1.05813	0.0374207	3	0.612	0.2725	0.0519	TCA Cycle
Fumarate hydratase, mitochondrial	FH	1.03448	0.132728	3	0.921615	0.0468388	3	0.971314	0.0475392	3	0.927669	0.0538266	3	0.3883	0.3816	0.2432	TCA Cycle
Isocitrate dehydrogenase [NADP] cytoplasmic	IDH1	1.03448	0.0765055	3	0.684425	0.0326111	3	0.717298	0.049721	3	0.87422	0.0493254	3	0.0252	0.0287	0.0882	TCA Cycle
Isocitrate dehydrogenase [NADP], mitochondrial	IDH2	0.72476	0.060394	3	0.853211	0.0401762	3	1.14587	0.0587302	3	0.82759	0.0247432	3	0.1684	0.0115	0.1029	TCA Cycle
2-oxoglutarate dehydrogenase, mitochondrial	OGDH	0.753568	0.0677833	3	0.56305	0.0603073	3	0.687948	0.0294525	3	1.05813	0.146179	3	0.1311	0.2764	0.0771	TCA Cycle
Succinate dehydrogenase [ubiquinone] iron-sulfur subunit, mitochondrial	SDHB	1.03448	0.0904819	3	0.992038	0.0487607	3	0.952556	0.0535528	3	0.948779	0.0619263	3	0.5343	0.2953	0.2404	TCA Cycle
Succinate--CoA ligase [ADP-forming] subunit beta, mitochondrial	SUCLA2	0.831376	0.116717	3	0.568916	0.0549734	3	1.14587	0.340568	3	0.919388	0.103894	3	0.1362	0.277	0.2761	TCA Cycle
Succinate--CoA ligase [ADP/GDP-forming] subunit alpha, mitochondrial	SUCLG1	0.978545	0.0956683	3	1.15328	0.0983905	3	1.0724	0.0960234	3	1.05813	0.0819968	3	0.2654	0.3042	0.264	TCA Cycle
Glutamate dehydrogenase 1, mitochondrial	GDH1	0.846894	0.0383691	3	1.18093	0.0397971	3	0.788334	0.0247025	3	0.582951	0.0286365	3	0.014	0.1881	0.0055	glutaminolysis
Glutaminase liver isoform, mitochondrial	GLS2	0.46271	0.073709	3	1.08615	0.107154	3	0.717594	0.0776474	3	1.05876	0.0516277	3	0.0199	0.0638	0.0036	glutaminolysis
Aspartate aminotransferase, cytoplasmic	GOT1	1.09595	0.0594485	3	0.734318	0.0249252	3	0.629822	0.0209298	3	0.602071	0.0345055	3	0.0144	0.0043	0.0029	glutaminolysis
Aspartate aminotransferase, mitochondrial	GOT2	1.09595	0.0495368	3	0.955263	0.031327	3	0.869108	0.0307084	3	0.894752	0.0468004	3	0.0985	0.0215	0.0287	glutaminolysis
Neutral amino acid transporter B(0)	SLC1A5	1.09595	0.0632721	3	0.443197	0.018072	3	0.457926	0.0170116	3	0.328848	0.0141729	3	0.0052	0.003	0.001	glutaminolysis
Large neutral amino acids transporter small subunit 1	SLC7A5	1.09595	0.0660926	3	0.380478	0.0158812	3	0.427241	0.0129265	3	0.487798	0.0165502	3	0.0051	0.003	0.0017	glutaminolysis
Glutaminase kidney isoform, mitochondrial	GLS1	0.911666	0.0431343	3	0.717083	0.0376644	3	1.42288	0.0793639	3	1.04082	0.0626723	3	0.0409	0.0079	0.0934	glutaminolysis
6-phosphogluconate dehydrogenase	6PGDH	1.22197	0.0486851	3	1.12564	0.072283	3	0.805444	0.0401451	3	0.948645	0.0395127	3	0.2914	0.0053	0.0096	pentose phosphate pathway
GDH/6PGL endoplasmic bifunctional protein	6PGL	1.19073	0.13219	3	1.24033	0.0836772	3	0.785046	0.293893	3	0.987615	0.233385	3	0.5617	0.1907	0.2432	pentose phosphate pathway
Glucose-6-phosphate 1-dehydrogenase 2	G6PD2	1.22197	0.128366	3	1.01175	0.0430994	3	0.780563	0.0753745	3	0.937568	0.0402416	3	0.2125	0.04	0.0617	pentose phosphate pathway
Glucose-6-phosphate dehydrogenase X-linked	G6PDX	1.22197	0.0774575	3	1.06841	0.0710611	3	0.659514	0.0400674	3	0.65375	0.0316195	3	0.2245	0.0054	0.0034	pentose phosphate pathway
Ribulose-phosphate 3-epimerase	RPE	1.21961	0.0178212	3	1.24033	0.0743112	3	1.05289	0.0445283	3	1.02717	0.0519361	3	0.578	0.0287	0.0181	pentose phosphate pathway
Ribose-5-phosphate isomerase	RPI	1.22197	0.0668558	3	0.776596	0.0419945	3	0.766744	0.0349486	3	0.441989	0.0150917	3	0.0144	0.0065	0.001	pentose phosphate pathway
Transaldolase	TALDO	1.09308	0.0223122	3	1.24033	0.132173	3	0.908418	0.0576776	3	0.950015	0.0504437	3	0.2914	0.04	0.04	pentose phosphate pathway
Transketolase	TKT	1.22184	0.0470947	3	1.24033	0.0821633	3	1.00536	0.0662781	3	1.02119	0.0504577	3	0.6098	0.05	0.0295	pentose phosphate pathway
Dihydroxyacetone phosphate acyltransferase	GNPNAT1	0.70681	0.0340769	3	0.439355	0.0133931	3	0.829121	0.0285888	3	1.06504	0.0360087	3	0.0095	0.0466	0.0029	hexosamine biosynthesis pathwa
UDP-N-acetylglucosamine--peptide N-acetylglucosaminyltransferase 110 kDa subunit	OGT	1.10717	0.048914	3	0.789126	0.0434034	3	0.740305	0.0208256	3	0.686909	0.0207431	3	0.0199	0.0049	0.0022	hexosamine biosynthesis pathwa
Phosphoacetylglucosamine mutase	PGM3	0.57228	0.0199889	3	0.656279	0.0307711	3	1.04817	0.0535021	3	0.886424	0.0715512	3	0.1086	0.0041	0.0104	hexosamine biosynthesis pathwa
Glutamine--fructose-6-phosphate aminotransferase [isomerizing] 1	GFPT1	1.08371	0.0721615	3	0.466694	0.0192446	3	0.505742	0.0121372	3	0.594219	0.0231455	3	0.0065	0.0042	0.0036	hexosamine biosynthesis pathwa
Glutamine--fructose-6-phosphate aminotransferase [isomerizing] 2	GFPT2	0.101638	0.0261826	3	0.608738	0.0661998	3	0.598258	0.20888	3	1.13186	0.113724	3	0.0095	0.0641	0.0017	hexosamine biosynthesis pathwa
UDP-N-acetylhexosamine pyrophosphorylase	UAP1	0.46655	0.0183262	3	0.544019	0.016439	3	0.943653	0.0354501	3	1.13186	0.0681278	3	0.0494	0.0022	0.0016	hexosamine biosynthesis pathwa
Hyaluronan synthase 2	HAS2	0.0638607	0.0120037	3	0.117623	0.00239673	3	1.3812	0.158555	3	1.17603	0.119732	3	0.0234	0.0041	0.0016	hexosamine biosynthesis pathwa
UDP-GlcNAc:betaGal beta-1,3-N-acetylglucosaminyltransferase 9	B3GNT9	0.595485	0.0618212	3	1.08219	0.0845129	3	1.11757	0.115076	3	1.42078	0.140773	3	0.0199	0.0208	0.0059	hexosamine biosynthesis pathwa
Branched-chain-amino-acid aminotransferase, cytosolic	BCAT1-1	0.676174	0.070718	3	0.57374	0.0612808	3	0.687934	0.0707381	3	1.05813	0.0954236	3	0.2914	0.5077	0.0231	Branched-Chain Amino Acid
Branched-chain-amino-acid aminotransferase, cytosolic	BCAT1-2	0.422894	0.119424	3	0.369501	0.0248491	3	0.515913	0.0589304	3	1.05813	0.943088	3	0.5288	0.3042	0.2608	Branched-Chain Amino Acid
Branched-chain-amino-acid aminotransferase, mitochondrial	BCAT2	1.03448	0.0729703	3	0.595549	0.0308576	3	0.681532	0.0465004	3	0.500448	0.0146005	3	0.0144	0.0199	0.0029	Branched-Chain Amino Acid
Betaine--homocysteine S-methyltransferase 1	BHMT	0.537855	0.0677939	3	0.450803	0.0281961	3	0.868677	0.0744882	3	1	0.0704237	3	0.2843	0.0334	0.0081	Folate cycle
C-1-tetrahydrofolate synthase, cytoplasmic	MTHFD1	1.03645	0.0513278	3	0.50891	0.0192281	3	0.643964	0.0228569	3	0.537827	0.0295072	3	0.0052	0.0049	0.0019	Folate cycle
Monofunctional C1-tetrahydrofolate synthase, mitochondrial	MTHFD1L	1.03645	0.292427	3	0.831946	0.0951717	3	0.825243	0.0769871	3	0.535605	0.063147	3	0.4312	0.3042	0.0945	Folate cycle
Methylenetetrahydrofolate reductase	MTHFR	1.03645	0.202868	3	0.208862	0.126992	3	0.385129	0.166794	3	0.370193	0.266971	3	0.04	0.0584	0.0701	Folate cycle
Methionine synthase	MTR	0.688405	0.0371496	3	0.458754	0.0150735	3	0.773336	0.027655	3	1	0.0556048	3	0.0144	0.1101	0.0081	Folate cycle
Serine hydroxymethyltransferase, cytosolic	SHMT1	1.03645	0.139014	3	0.379596	0.0141559	3	0.432994	0.0151686	3	0.38038	0.0188427	3	0.0199	0.017	0.0081	Folate cycle
Serine hydroxymethyltransferase, mitochondrial	SHMT2	1.03645	0.0716682	3	0.594078	0.026538	3	0.96137	0.0346606	3	0.600671	0.0172302	3	0.0144	0.2672	0.0046	Folate cycle
Dihydrofolate reductase	DHFR	1.08371	0.0887754	3	0.892839	0.0314031	3	0.47406	0.0198466	3	0.868435	0.0257957	3	0.1362	0.0052	0.0519	Folate cycle
Carbonic anhydrase 9	CA9			3	1.08731	0.640042	3	0.369705	0.0885844	3			3				others
Carbonic anhydrase 12	CA12	1	0.115085	3	0.282868	0.0760606	3	0.279286	0.0887702	3	0.594565	0.0717729	3	0.0173	0.0115	0.0283	others
Ornithine decarboxylase	ODC	0.917259	0.0287545	3	0.774543	0.0207283	3	1.02297	0.0211811	3	1.13141	0.0325812	3	0.0283	0.04	0.0076	others
N(G),N(G)-dimethylarginine dimethylaminohydrolase 1	DDAH1	0.820518	0.0766322	3	0.747519	0.0480212	3	1.17549	0.0854993	3	1.50648	0.0790757	3	0.3883	0.0383	0.0039	others
[F-actin]-monooxygenase MICAL2	MICAL2	0.410541	0.0426881	3	0.409827	0.0206458	3	1.0201	0.0598517	3	1.50648	0.077609	3	0.6551	0.0041	0.001	others
Phospholipid phosphatase 3	PLPP3	0.226655	0.0246696	3	0.495689	0.0177795	3	0.939908	0.0480384	3	1.50648	0.0732587	3	0.0063	0.0018	0.0007	others
Phospholipid phosphatase 4	PLPP4	0.74403	0.431286	3	1	0.355129	3	0.377386	0.155949	3	0.508175	0.250296	3	0.5256	0.2947	0.2986	others
1-phosphatidylinostol 4,5-bisphosphate phosphodiesterase	PLCB4	0.338957	0	3	1	0.337648	3	0.44283	0	3	0.281176	0.0739192	3	0.1443		0.2404	others
Extracellular sulfatase Sulf-1	SULF1	0.513578	0.30945	3	0.366321	0.22062	3	1	0.529264	3	0.49087	0.243306	3	0.5401	0.2947	0.4115	others
Probable glutathione peroxidase 8	GPX8	0.250379	0.0211727	3	0.165222	0.00953559	3	1.00919	0.0986781	3	2.69045	0.122459	3	0.0354	0.0043	0.0005	others
Sphingosine kinase 1	SPHK1	0.0837173	0.00768874	3	1.17702	0.0543761	3	1.48794	0.0400775	3	0.963492	0.0772495	3	0.001	0.0002	0.001	others
Aldehyde oxidase 1	AOX1	0.27829	0.0155958	3	1.09296	0.0285343	3	0.992152	0.0516728	3	0.621605	0.0270444	3	0.0008	0.0018	0.0011	others
Cytochrome P450 1B1	CYP1B1	0.193121	0.0151763	3	0.0653264	0.00243818	3	0.355971	0.0158584	3	1.42078	0.0866722	3	0.0065	0.0043	0.0008	others
