# Supplementary material for: Metabolic Reprogramming of Mammary Epithelial Cells during TGF-β-Induced Epithelial-to-Mesenchymal Transition
Source: Metabolites. 2021 Sep 15;11(9):626. doi: 10.3390/metabo11090626 (PMC8464788; doi:10.3390/metabo11090626)
Supplement: Supplementary file 1 [file metabolites-11-00626-s001.zip › Supplementary table S3.xlsx]

## Sheet: NMuMG Veh-TGFb 24h intra
	Discovery?	P value	Mean of Vehicle	Mean of TGFb	Difference	SE of difference	q value
Protein(mg)	No	0.0988	1.419	1.09	0.3291	0.1536	0.1452
2-Oxoglutarate	No	0.0822	0.3747	0.6249	-0.2502	0.1084	0.1295
2-Oxoisocaproate	No	0.24	0.4306	0.5786	-0.148	0.1073	0.2785
3-Methyl-2-oxovalerate	No	0.3368	0.5341	0.6723	-0.1382	0.1268	0.3281
4-Aminobutyrate	No	0.3101	1.269	1.395	-0.1264	0.1088	0.3281
ADP	No	0.4118	0.6359	0.7563	-0.1203	0.1315	0.3783
AMP	No	0.9364	0.1249	0.1214	0.003504	0.04129	0.6353
ATP	No	0.5495	3.332	3.573	-0.2418	0.3705	0.4388
Acetate	No	0.1305	26	34.6	-8.604	4.533	0.1599
Alanine	No	0.6606	133	129.1	3.908	8.254	0.5101
Arginine	No	0.1188	2.472	3.365	-0.894	0.4514	0.1598
Asparagine	Yes	0.007	1.407	1.913	-0.506	0.09909	0.018
Aspartate	No	0.1224	7.05	8.872	-1.822	0.9327	0.1598
Betaine	Yes	0.0151	17.05	11.57	5.476	1.343	0.0303
Choline	Yes	0.0031	0.01777	0.1237	-0.1059	0.01656	0.0104
Citrate	No	0.072	3.508	5.009	-1.501	0.618	0.1177
Creatine	Yes	0.0035	12.1	19.95	-7.86	1.277	0.0104
Creatine phosphate	Yes	0.0106	11.8	15.53	-3.722	0.8217	0.0233
Glutathione (oxidized)	No	0.1646	9.735	15.68	-5.945	3.5	0.1962
Formate	No	0.07	2.22	3.401	-1.182	0.4812	0.1177
Fructose	No	0.6825	9.332	10.36	-1.029	2.336	0.5101
Fumarate	Yes	0.0078	0.2962	0.5031	-0.2069	0.04182	0.0191
GTP	No	0.7805	0.2355	0.2144	0.02111	0.07085	0.5464
Glucose	No	0.7403	185.6	169.6	16.06	45.2	0.5441
Glutamate	Yes	0.0018	32	60.69	-28.68	3.867	0.0094
Glutamine	Yes	0.0034	23.75	45.69	-21.94	3.515	0.0104
Glutathione (reduced)	Yes	0.0012	30.31	16.34	13.97	1.698	0.0087
Glycine	No	0.0856	64.71	56.7	8.007	3.525	0.1302
Histidine	No	0.3737	2.599	3.074	-0.4753	0.4751	0.3507
Hypotaurine	Yes	0.0091	9.051	12.92	-3.87	0.8175	0.0211
Isoleucine	No	0.4497	14.05	16.32	-2.265	2.706	0.3814
Lactate	No	0.1297	295.4	466.9	-171.4	90.06	0.1599
Leucine	No	0.3281	11.2	13.29	-2.093	1.88	0.3281
Lysine	No	0.6775	9.459	10.44	-0.9834	2.196	0.5101
Malate	Yes	0.0032	2.929	4.541	-1.613	0.2554	0.0104
Methionine	No	0.1091	4.052	5.294	-1.242	0.6045	0.1553
NN-Dimethylglycine	No	0.5573	0.2113	0.2235	-0.01225	0.01915	0.4388
N-Acetylaspartate	No	0.5479	0.1686	0.1962	-0.02766	0.04219	0.4388
N-Acetylcysteine	No	0.0487	0.2278	0.5387	-0.3109	0.111	0.086
N-Acetylneuraminate	Yes	0.0011	2.749	4.154	-1.405	0.1684	0.0087
NAD+	No	0.1232	2.476	2.145	0.3309	0.1698	0.1598
O-Acetylcarnitine	Yes	0.0003	0.2652	0.1446	0.1206	0.01034	0.0034
O-Phosphocholine	Yes	0.0047	16.88	26.58	-9.707	1.705	0.013
Pantothenate	No	0.426	0.4892	0.426	0.06323	0.07142	0.3814
Phenylalanine	No	0.3257	6.145	7.487	-1.341	1.198	0.3281
Proline	Yes	0.0015	5.962	14.9	-8.934	1.155	0.0094
Putrescine	Yes	0.0003	2.04	6.266	-4.226	0.3609	0.0034
Pyroglutamate	No	0.7999	19.31	20.56	-1.244	4.593	0.5512
Pyruvate	No	0.3327	3.047	3.85	-0.8028	0.7291	0.3281
Serine	Yes	0.0034	11.59	17.65	-6.056	0.97	0.0104
Succinate	No	0.4953	1.68	1.952	-0.2717	0.3626	0.4121
Taurine	Yes	0.0121	21.95	30.55	-8.606	1.977	0.0255
Threonine	No	0.3422	54.63	50.35	4.282	3.977	0.3281
Tryptophan	No	0.4462	1.182	1.388	-0.2058	0.2438	0.3814
Tyrosine	No	0.3189	7.976	9.606	-1.63	1.433	0.3281
UDP-N-Acetylglucosamine	Yes	0.0019	1.647	1.237	0.4097	0.05642	0.0094
UDP-galactose	No	0.779	0.7431	0.713	0.03016	0.1004	0.5464
UDP-glucose	No	0.7545	3.006	2.938	0.06818	0.2036	0.5454
UDP-glucuronate	No	0.2986	0.609	0.7622	-0.1532	0.1283	0.3281
Valine	No	0.4362	14.28	16.64	-2.359	2.73	0.3814
myo-Inositol	Yes	<0.0001	46.74	19.81	26.93	1.085	0.0007
sn-Glycero-3-phosphocholine	Yes	0.0029	8.368	15.35	-6.978	1.079	0.0104
β-Alanine	Yes	0.0158	7.946	11.43	-3.479	0.8644	0.0303
UDP-N-Acetylgalactosamine	Yes	<0.0001	0.6864	0.3956	0.2908	0.01701	0.0015
GSH/GSSG	No	0.0418	3.323	1.184	2.139	0.7239	0.0767

## Sheet: NMuMG Veh-TGFb_RSM932 24h intra
	Discovery?	P value	Mean of Vehicle	Mean of TGFb-RSM-932A	Difference	SE of difference	q value
Protein(mg)	Yes	0.0217	1.419	1.046	0.3734	0.1022	0.0123
2-Oxoglutarate	No	0.3781	0.3747	0.4681	-0.09346	0.09438	0.156
2-Oxoisocaproate	Yes	0.002	0.4306	1.073	-0.6425	0.08924	0.0018
3-Methyl-2-oxovalerate	Yes	0.0101	0.5341	1.097	-0.5628	0.1225	0.0065
4-Aminobutyrate	Yes	<0.0001	1.269	0.1679	1.101	0.02507	<0.0001
ADP	Yes	0.0773	0.6359	1.063	-0.427	0.1806	0.0397
AMP	No	0.4645	0.1249	0.1872	-0.06222	0.07702	0.185
ATP	No	0.4958	3.332	3.052	0.2797	0.3737	0.1941
Acetate	Yes	0.0218	26	35.52	-9.522	2.608	0.0123
Alanine	Yes	<0.0001	133	60.71	72.29	4.106	0.0001
Arginine	Yes	0.0007	2.472	5.284	-2.813	0.2959	0.0008
Asparagine	Yes	<0.0001	1.407	3.238	-1.831	0.1005	0.0001
Aspartate	Yes	<0.0001	7.05	0.7478	6.302	0.1071	<0.0001
Betaine	Yes	0.0004	17.05	6.072	10.97	1.036	0.0005
Choline	Yes	0.0006	0.01777	0.4197	-0.4019	0.04123	0.0007
Citrate	Yes	0.0041	3.508	1.038	2.47	0.4178	0.0035
Creatine	Yes	<0.0001	12.1	5.501	6.594	0.2742	<0.0001
Creatine phosphate	Yes	<0.0001	11.8	0.3354	11.47	0.1465	<0.0001
Glutathione (oxidized)	No	0.4015	9.735	12.07	-2.332	2.487	0.1627
Formate	No	0.1241	2.22	4.147	-1.928	0.9926	0.0585
Fructose	No	0.8666	9.332	9.663	-0.3305	1.846	0.308
Fumarate	Yes	0.0439	0.2962	0.4082	-0.112	0.03855	0.0231
GTP	No	0.7003	0.2355	0.2059	0.02963	0.07161	0.2568
Glucose	No	0.1387	185.6	120.8	64.89	35.17	0.0641
Glutamate	Yes	0.0001	32	8.395	23.61	1.624	0.0002
Glutamine	Yes	0.0002	23.75	94.91	-71.16	5.242	0.0003
Glutathione (reduced)	Yes	0.0002	30.31	11.01	19.3	1.476	0.0003
Glycine	Yes	0.0004	64.71	37.96	26.75	2.461	0.0005
Histidine	Yes	0.0282	2.599	3.744	-1.145	0.3406	0.0152
Hypotaurine	Yes	0.0019	9.051	4.962	4.088	0.5618	0.0018
Isoleucine	Yes	0.0131	14.05	23.05	-9.002	2.116	0.008
Lactate	Yes	0.0007	295.4	965.6	-670.1	72.04	0.0008
Leucine	Yes	0.0046	11.2	19.99	-8.793	1.534	0.0035
Lysine	Yes	0.0873	9.459	13.2	-3.744	1.661	0.0424
Malate	Yes	0.0127	2.929	4.151	-1.222	0.2847	0.0079
Methionine	Yes	0.0094	4.052	7.009	-2.957	0.6308	0.0064
NN-Dimethylglycine	Yes	<0.0001	0.2113	0.02398	0.1873	0.0103	0.0001
N-Acetylaspartate	No	0.3192	0.1686	0.2257	-0.05714	0.05028	0.1366
N-Acetylcysteine	No	0.17	0.2278	0.3297	-0.1019	0.061	0.0755
N-Acetylneuraminate	Yes	0.0011	2.749	1.624	1.125	0.1339	0.0011
NAD+	No	0.6579	2.476	2.575	-0.09827	0.2057	0.2491
O-Acetylcarnitine	Yes	<0.0001	0.2652	0.03154	0.2337	0.01011	<0.0001
O-Phosphocholine	Yes	<0.0001	16.88	0.2966	16.58	0.9802	0.0002
Pantothenate	No	0.6806	0.4892	0.451	0.03825	0.08631	0.2536
Phenylalanine	Yes	0.0067	6.145	10.54	-4.398	0.8524	0.0048
Proline	Yes	0.0179	5.962	4.588	1.374	0.3544	0.0106
Putrescine	Yes	0.0073	2.04	1.399	0.6408	0.1274	0.0051
Pyroglutamate	Yes	0.088	19.31	26.8	-7.482	3.331	0.0424
Pyruvate	No	0.1459	3.047	4.259	-1.211	0.6722	0.0661
Serine	Yes	0.0002	11.59	33.92	-22.32	1.782	0.0003
Succinate	No	0.3373	1.68	1.362	0.318	0.292	0.1417
Taurine	Yes	<0.0001	21.95	9.921	12.03	0.7481	0.0002
Threonine	Yes	0.0843	54.63	47.04	7.598	3.326	0.0424
Tryptophan	Yes	0.0061	1.182	2.167	-0.9847	0.1855	0.0045
Tyrosine	Yes	0.0046	7.976	13.62	-5.644	0.9847	0.0035
UDP-N-Acetylglucosamine	No	0.7141	1.647	1.587	0.05966	0.1517	0.2578
UDP-galactose	Yes	0.0046	0.7431	0.4679	0.2752	0.04799	0.0035
UDP-glucose	Yes	0.0003	3.006	1.08	1.926	0.1619	0.0004
UDP-glucuronate	No	0.5367	0.609	0.5523	0.05667	0.08396	0.2066
Valine	Yes	0.0101	14.28	23.86	-9.584	2.085	0.0065
myo-Inositol	Yes	<0.0001	46.74	5.473	41.26	0.8539	<0.0001
sn-Glycero-3-phosphocholine	Yes	0.0036	8.368	6.174	2.193	0.3585	0.0032
β-Alanine	Yes	<0.0001	7.946	2.829	5.117	0.1792	<0.0001
UDP-N-Acetylgalactosamine	No	0.2854	0.6864	0.625	0.06135	0.04979	0.1244
GSH/GSSG	Yes	0.0262	3.323	0.9917	2.332	0.6767	0.0144

## Sheet: NMuMGTGFb-TGFb_RSM932 24h intra
	Discovery?	P value	Mean of TGFb	Mean of TGFb-RSM-932A	Difference	SE of difference	q value
Protein(mg)	No	0.7462	1.09	1.046	0.04426	0.1276	0.4229
2-Oxoglutarate	No	0.0771	0.6249	0.4681	0.1568	0.06623	0.0677
2-Oxoisocaproate	Yes	0.0112	0.5786	1.073	-0.4946	0.111	0.0145
3-Methyl-2-oxovalerate	Yes	0.0214	0.6723	1.097	-0.4246	0.1157	0.0246
4-Aminobutyrate	Yes	0.0003	1.395	0.1679	1.227	0.1063	0.001
ADP	No	0.13	0.7563	1.063	-0.3066	0.1613	0.1009
AMP	No	0.4189	0.1214	0.1872	-0.06572	0.073	0.2719
ATP	No	0.1498	3.573	3.052	0.5216	0.2931	0.1092
Acetate	No	0.8334	34.6	35.52	-0.9178	4.088	0.4649
Alanine	Yes	0.0011	129.1	60.71	68.39	8.159	0.0021
Arginine	Yes	0.0088	3.365	5.284	-1.919	0.4011	0.012
Asparagine	Yes	<0.0001	1.913	3.238	-1.325	0.04465	0.0003
Aspartate	Yes	0.0009	8.872	0.7478	8.124	0.9271	0.002
Betaine	Yes	0.015	11.57	6.072	5.498	1.345	0.0185
Choline	Yes	0.0026	0.1237	0.4197	-0.296	0.0444	0.0041
Citrate	Yes	0.0012	5.009	1.038	3.971	0.4843	0.0021
Creatine	Yes	0.0004	19.95	5.501	14.45	1.301	0.001
Creatine phosphate	Yes	<0.0001	15.53	0.3354	15.19	0.8102	0.0006
Glutathione (oxidized)	No	0.372	15.68	12.07	3.613	3.597	0.2459
Formate	No	0.5093	3.401	4.147	-0.746	1.031	0.319
Fructose	No	0.7354	10.36	9.663	0.6981	1.926	0.4229
Fumarate	No	0.1237	0.5031	0.4082	0.09489	0.04878	0.1006
GTP	No	0.8811	0.2144	0.2059	0.008518	0.05345	0.4839
Glucose	No	0.198	169.6	120.8	48.83	31.68	0.1414
Glutamate	Yes	0.0001	60.69	8.395	52.29	3.55	0.0009
Glutamine	Yes	0.001	45.69	94.91	-49.22	5.736	0.002
Glutathione (reduced)	Yes	0.046	16.34	11.01	5.328	1.864	0.0456
Glycine	Yes	0.0082	56.7	37.96	18.74	3.849	0.0117
Histidine	No	0.213	3.074	3.744	-0.6701	0.4528	0.1491
Hypotaurine	Yes	0.0004	12.92	4.962	7.958	0.7206	0.001
Isoleucine	Yes	0.0429	16.32	23.05	-6.738	2.301	0.0438
Lactate	Yes	0.0046	466.9	965.6	-498.7	87.07	0.0068
Leucine	Yes	0.0168	13.29	19.99	-6.701	1.697	0.02
Lysine	No	0.2789	10.44	13.2	-2.761	2.205	0.1878
Malate	No	0.2235	4.541	4.151	0.3902	0.2711	0.1535
Methionine	No	0.0797	5.294	7.009	-1.715	0.7341	0.0677
NN-Dimethylglycine	Yes	0.0002	0.2235	0.02398	0.1995	0.0162	0.001
N-Acetylaspartate	No	0.535	0.1962	0.2257	-0.02949	0.0435	0.3237
N-Acetylcysteine	No	0.13	0.5387	0.3297	0.209	0.1099	0.1009
N-Acetylneuraminate	Yes	0.0003	4.154	1.624	2.529	0.2127	0.001
NAD+	No	0.0716	2.145	2.575	-0.4291	0.1763	0.0656
O-Acetylcarnitine	Yes	0.0004	0.1446	0.03154	0.1131	0.01007	0.001
O-Phosphocholine	Yes	<0.0001	26.58	0.2966	26.29	1.396	0.0006
Pantothenate	No	0.7268	0.426	0.451	-0.02498	0.06664	0.4229
Phenylalanine	Yes	0.0498	7.487	10.54	-3.057	1.1	0.0481
Proline	Yes	0.001	14.9	4.588	10.31	1.189	0.002
Putrescine	Yes	0.0002	6.266	1.399	4.867	0.3493	0.0009
Pyroglutamate	No	0.1407	20.56	26.8	-6.238	3.403	0.1046
Pyruvate	No	0.5219	3.85	4.259	-0.4086	0.5827	0.3212
Serine	Yes	0.0013	17.65	33.92	-16.27	2.011	0.0021
Succinate	No	0.1348	1.952	1.362	0.5897	0.3153	0.1024
Taurine	Yes	0.0004	30.55	9.921	20.63	1.903	0.001
Threonine	No	0.5004	50.35	47.04	3.316	4.481	0.319
Tryptophan	Yes	0.0236	1.388	2.167	-0.779	0.2189	0.0263
Tyrosine	Yes	0.0303	9.606	13.62	-4.014	1.221	0.0328
UDP-N-Acetylglucosamine	No	0.0796	1.237	1.587	-0.35	0.1497	0.0677
UDP-galactose	No	0.0683	0.713	0.4679	0.2451	0.09885	0.0641
UDP-glucose	Yes	0.0003	2.938	1.08	1.858	0.1566	0.001
UDP-glucuronate	No	0.124	0.7622	0.5523	0.2099	0.108	0.1006
Valine	Yes	0.0346	16.64	23.86	-7.225	2.296	0.0363
myo-Inositol	Yes	<0.0001	19.81	5.473	14.34	0.8191	0.0006
sn-Glycero-3-phosphocholine	Yes	0.0013	15.35	6.174	9.171	1.134	0.0021
β-Alanine	Yes	0.0005	11.43	2.829	8.596	0.8461	0.0013
UDP-N-Acetylgalactosamine	Yes	0.0114	0.3956	0.625	-0.2295	0.05171	0.0145
GSH/GSSG	No	0.6988	1.184	0.9917	0.1924	0.4626	0.4158

## Sheet: NMuMG Veh-TGFb 24h extra
	Discovery?	P value	Mean of Vehicle	Mean of TGFβ	Difference	SE of difference	q value
2-Oxoglutarate	No	0.0669	73.66	112.3	-38.69	15.49	0.1655
2-Oxoisocaproate	No	0.0368	109.6	163.6	-53.99	17.51	0.1159
3-Methyl-2-oxovalerate	No	0.0701	116.6	160.9	-44.3	18.04	0.1655
4-Aminohippurate	No	0.5098	4.258	1.229	3.029	4.19	0.7137
Acetate	No	0.0329	699.2	906.2	-206.9	64.63	0.1159
Alanine	No	0.045	2505	3652	-1147	398.4	0.1309
Arginine	No	0.0879	-348.1	-650.1	301.9	134.4	0.175
Aspartate	Yes	0.0022	46.31	99.23	-52.92	7.536	0.0403
Choline	No	0.2074	-174.3	-208.7	34.32	22.84	0.3408
Citrate	No	0.0263	267	519.3	-252.3	73.39	0.1159
Creatine	No	0.0258	-36.76	-52.42	15.67	4.528	0.1159
Creatinine	No	0.195	-4.383	-26.5	22.12	14.23	0.335
Cystine	No	0.9467	-412.2	-418.6	6.349	89.27	0.9417
Formate	Yes	0.0029	291.7	440.7	-149	22.85	0.0403
Fructose	No	0.637	-25.46	-69.91	44.46	87.2	0.7364
Fumarate	No	0.0354	10.51	14.71	-4.202	1.345	0.1159
Glucose	No	0.0306	-40833	-66199	25365	7741	0.1159
Glutamate	No	0.0516	579.3	971.5	-392.2	142.8	0.1393
Glutamine	No	0.606	-9138	-9824	686.6	1228	0.7364
Glycine	No	0.4329	-389.4	-340.4	-49	56.26	0.6546
Histidine	No	0.8261	-223.4	-234.9	11.55	49.23	0.8439
Isoleucine	No	0.5882	-856.8	-924.8	67.95	115.6	0.7364
Lactate	No	0.0192	72685	122212	-49527	13050	0.1159
Leucine	No	0.6792	-1219	-1303	83.29	187.1	0.7552
Lysine	No	0.7866	-864	-905.4	41.41	143.1	0.826
Methionine	No	0.4569	-395.3	-442.8	47.45	57.67	0.6642
Niacinamide	No	0.0359	-5.597	5.938	-11.54	3.71	0.1159
Ornithine	No	0.0274	119.5	163.6	-44.17	13.01	0.1159
Pantothenate	No	0.7335	-8.326	-9.896	1.57	4.3	0.7922
Phenylalanine	No	0.9932	-419.9	-420.6	0.6113	67.49	0.9626
Pyroglutamate	Yes	0.0032	460.8	-437.8	898.5	142	0.0403
Pyruvate	No	0.0865	-654.7	-881.9	227.1	100.4	0.175
Serine	No	0.5547	-1385	-1483	97.54	151.5	0.7342
Succinate	No	0.1007	51.02	88.56	-37.53	17.66	0.1903
Threonine	No	0.6428	58.27	195.4	-137.1	273.8	0.7364
Tryptophan	No	0.1862	-99.56	-116.9	17.35	10.89	0.335
Tyrosine	No	0.2634	-338.9	-440.9	102	78.43	0.4149
Valine	No	0.5633	-968.7	-1057	88.75	141	0.7342
myo-Inositol	No	0.0871	-90.29	-60.28	-30.01	13.3	0.175

## Sheet: NMuMG Veh-TGFb_RSM932 24h extra
	Discovery?	P value	Mean of Vehicle	Mean of TGFbRSM232	Difference	SE of difference	q value
2-Oxoglutarate	Yes	0.0222	73.66	97.87	-24.2	6.671	0.0108
2-Oxoisocaproate	Yes	0.0011	109.6	230.2	-120.5	14.48	0.0012
3-Methyl-2-oxovalerate	Yes	0.0006	116.6	208.1	-91.48	9.423	0.0011
4-Aminohippurate	No	0.6712	4.258	2.82	1.438	3.144	0.2226
Acetate	No	0.1635	699.2	619.2	79.99	46.93	0.0637
Alanine	Yes	0.0185	2505	3234	-729.3	190.1	0.0097
Arginine	No	0.3509	-348.1	-418.5	70.35	66.68	0.1263
Aspartate	Yes	0.0179	46.31	59.53	-13.23	3.414	0.0097
Choline	Yes	0.0014	-174.3	-73.29	-101	12.82	0.0013
Citrate	No	0.3973	267	181.6	85.45	90.24	0.139
Creatine	Yes	0.0002	-36.76	9.64	-46.4	3.498	0.0011
Creatinine	No	0.7185	-4.383	-9.297	4.914	12.7	0.2321
Cystine	No	0.4407	-412.2	-368.5	-43.69	51.09	0.1501
Formate	Yes	0.0081	291.7	171.8	119.9	24.52	0.0057
Fructose	Yes	0.0842	-25.46	-216	190.5	83.33	0.0342
Fumarate	Yes	0.0007	10.51	18.07	-7.562	0.7977	0.0011
Glucose	Yes	0.0007	-40833	-86105	45271	4738	0.0011
Glutamate	Yes	0.0026	579.3	1032	-452.2	67.37	0.0022
Glutamine	Yes	0.0258	-9138	-6798	-2339	676	0.012
Glycine	No	0.2298	-389.4	-451.4	62.01	43.8	0.0851
Histidine	Yes	0.0448	-223.4	-154.1	-69.26	24.01	0.0202
Isoleucine	Yes	0.0103	-856.8	-506.9	-349.9	76.57	0.0068
Lactate	Yes	0.0002	72685	178064	-105380	7820	0.0011
Leucine	Yes	0.0139	-1219	-840.9	-378.4	90.48	0.0088
Lysine	Yes	0.0057	-864	-332.8	-531.2	98.61	0.0043
Methionine	Yes	0.0189	-395.3	-253.5	-141.9	37.18	0.0097
Niacinamide	No	0.1669	-5.597	0.02384	-5.621	3.332	0.0637
Ornithine	Yes	0.0828	119.5	133.5	-14.01	6.088	0.0342
Pantothenate	Yes	0.0005	-8.326	-37.31	28.99	2.831	0.0011
Phenylalanine	Yes	0.0193	-419.9	-239.9	-180.1	47.57	0.0097
Pyroglutamate	Yes	0.0007	460.8	-902.9	1364	144.1	0.0011
Pyruvate	Yes	0.0012	-654.7	-896.8	242.1	29.64	0.0012
Serine	Yes	0.0003	-1385	-239.2	-1146	98.15	0.0011
Succinate	Yes	0.0011	51.02	115.2	-64.21	7.717	0.0012
Threonine	Yes	0.0011	58.27	-566.6	624.9	75.1	0.0012
Tryptophan	Yes	0.0632	-99.56	-73.86	-25.7	10.07	0.0275
Tyrosine	Yes	0.0155	-338.9	-210.1	-128.8	31.78	0.0093
Valine	Yes	0.0049	-968.7	-515.6	-453.2	80.6	0.0039
myo-Inositol	Yes	0.0011	-90.29	22.98	-113.3	13.38	0.0012

## Sheet: NMuMGTGFb-TGFb_RSM932 24h extra
	Discovery?	P value	Mean of TGFb	Mean of TGFbRSM232	Difference	SE of difference	q value
2-Oxoglutarate	No	0.3954	112.3	97.87	14.48	15.23	0.3678
2-Oxoisocaproate	No	0.026	163.6	230.2	-66.55	19.28	0.0565
3-Methyl-2-oxovalerate	No	0.0489	160.9	208.1	-47.18	16.86	0.0841
4-Aminohippurate	No	0.6108	1.229	2.82	-1.591	2.886	0.5373
Acetate	Yes	0.0133	906.2	619.2	286.9	67.66	0.0463
Alanine	No	0.3251	3652	3234	418.1	373	0.3113
Arginine	No	0.1677	-650.1	-418.5	-231.6	137.6	0.1882
Aspartate	Yes	0.0044	99.23	59.53	39.7	6.833	0.0223
Choline	Yes	0.0027	-208.7	-73.29	-135.4	20.45	0.0185
Citrate	Yes	0.0172	519.3	181.6	337.8	86.14	0.0463
Creatine	Yes	0.0002	-52.42	9.64	-62.06	4.68	0.0061
Creatinine	No	0.1675	-26.5	-9.297	-17.21	10.22	0.1882
Cystine	No	0.5504	-418.6	-368.5	-50.04	76.84	0.4977
Formate	Yes	0.0006	440.7	171.8	268.9	27.85	0.007
Fructose	No	0.2643	-69.91	-216	146.1	112.6	0.2607
Fumarate	No	0.0513	14.71	18.07	-3.36	1.221	0.0841
Glucose	No	0.0736	-66199	-86105	19906	8261	0.0998
Glutamate	No	0.7119	971.5	1032	-59.97	151.2	0.6098
Glutamine	No	0.0543	-9824	-6798	-3026	1122	0.0841
Glycine	No	0.1518	-340.4	-451.4	111	62.8	0.183
Histidine	No	0.1816	-234.9	-154.1	-80.81	50.03	0.197
Isoleucine	Yes	0.02	-924.8	-506.9	-417.9	111.6	0.0466
Lactate	Yes	0.0146	122212	178064	-55853	13540	0.0463
Leucine	No	0.0631	-1303	-840.9	-461.7	180.9	0.0934
Lysine	Yes	0.0055	-905.4	-332.8	-572.6	105	0.0223
Methionine	No	0.0367	-442.8	-253.5	-189.3	61.32	0.0746
Niacinamide	No	0.2256	5.938	0.02384	5.915	4.132	0.2295
Ornithine	No	0.098	163.6	133.5	30.16	14.03	0.1227
Pantothenate	Yes	0.0055	-9.896	-37.31	27.42	5.018	0.0223
Phenylalanine	No	0.0734	-420.6	-239.9	-180.7	74.92	0.0998
Pyroglutamate	No	0.0805	-437.8	-902.9	465.2	199.9	0.1048
Pyruvate	No	0.8863	-881.9	-896.8	14.93	97.97	0.7397
Serine	Yes	0.0005	-1483	-239.2	-1243	123.6	0.007
Succinate	No	0.2204	88.56	115.2	-26.68	18.39	0.2295
Threonine	No	0.0525	195.4	-566.6	762	279.2	0.0841
Tryptophan	Yes	0.0185	-116.9	-73.86	-43.05	11.21	0.0463
Tyrosine	No	0.0408	-440.9	-210.1	-230.7	77.5	0.0782
Valine	Yes	0.0165	-1057	-515.6	-541.9	136.4	0.0463
myo-Inositol	Yes	0.0028	-60.28	22.98	-83.26	12.75	0.0185

## Sheet: MCF10A Veh-TGFb 72h intra
	Discovery?	P value	Mean of Vehicle	Mean of TGFβ 72h	Difference	SE of difference	q value
1-Methylnicotinamide	Yes	0.0001	1.099	1.7	-0.6012	0.0674	0.0002
2-Oxoglutarate	Yes	0.0022	0.9816	1.561	-0.579	0.1128	0.0015
2-Oxoisocaproate	Yes	0.0405	0.6366	0.8467	-0.2101	0.08069	0.0168
3-Methyl-2-oxovalerate	No	0.5952	1.031	0.9732	0.0582	0.1038	0.1915
ADP	Yes	0.0047	0.7622	1.556	-0.7942	0.1818	0.0027
AMP	No	0.9525	0.171	0.1696	0.001397	0.02249	0.2923
ATP	Yes	<0.0001	2.078	5.702	-3.624	0.276	<0.0001
Acetate	Yes	0.0001	2.764	5.279	-2.514	0.2815	0.0002
Alanine	No	0.4924	264.6	252.7	11.91	16.3	0.1637
Arginine	Yes	0.0026	13.82	23.34	-9.518	1.931	0.0017
Asparagine	Yes	0.0077	1.874	0.9665	0.9073	0.2308	0.004
Aspartate	Yes	<0.0001	8.36	22.77	-14.41	0.949	<0.0001
Betaine	Yes	0.0614	0.3148	0.4487	-0.1339	0.05831	0.0241
Choline	Yes	<0.0001	0.7712	2.412	-1.641	0.1719	0.0001
Citrate	Yes	0.0078	6.043	7.469	-1.427	0.3642	0.004
Creatine	No	0.8862	3.55	3.519	0.03124	0.2092	0.2806
Creatine phosphate	Yes	0.0005	5.021	7.269	-2.249	0.325	0.0005
GSSG	Yes	0.0006	5.548	12.61	-7.057	1.074	0.0005
Dimethylamine	Yes	0.0971	0.06598	0.09479	-0.02881	0.01467	0.0365
Formate	Yes	0.0008	1.496	4.075	-2.579	0.4104	0.0006
Fructose	Yes	0.0269	1.738	3.092	-1.354	0.4649	0.0119
Fumarate	Yes	0.0003	0.5328	0.8288	-0.296	0.0388	0.0003
GTP	Yes	<0.0001	0.1706	0.7069	-0.5363	0.05108	0.0001
Glucose	Yes	0.0002	70.44	285.2	-214.7	27.23	0.0003
Glutamate	Yes	<0.0001	93.16	176.1	-82.9	7.963	0.0001
Glutamine	Yes	<0.0001	25.61	66.89	-41.28	3.759	0.0001
Glutathione	No	0.1574	26.65	23.56	3.085	1.91	0.0561
Glycerol	Yes	0.0128	1.403	2.009	-0.6067	0.1733	0.0062
Glycine	Yes	<0.0001	22.75	39.19	-16.44	1.346	<0.0001
Histidine	Yes	0.0288	3.855	4.992	-1.137	0.3978	0.0125
Isoleucine	Yes	0.0028	12.76	19.22	-6.459	1.324	0.0017
Isopropanol	Yes	0.0012	0.7067	1.387	-0.6801	0.1181	0.0009
Lactate	Yes	0.1308	332.8	400.3	-67.57	38.63	0.0483
Leucine	Yes	0.0004	8.264	14.9	-6.64	0.9408	0.0004
Lysine	Yes	0.0005	6.145	12.72	-6.574	0.9846	0.0005
Malate	Yes	0.0151	6.346	8.287	-1.941	0.5766	0.007
Methionine	Yes	<0.0001	2.475	4.99	-2.515	0.2736	0.0002
N-Acetylcysteine	Yes	0.0164	0.8431	1.116	-0.2732	0.08278	0.0074
N-Acetylneuraminic acid	Yes	<0.0001	7.412	14.75	-7.336	0.4587	<0.0001
NAD+	No	0.2001	5.306	5.914	-0.6073	0.4218	0.0688
NADH	No	0.3975	0.2595	0.277	-0.01751	0.01922	0.1344
O-Acetylcarnitine	No	0.176	0.8345	0.7718	0.0627	0.04088	0.0616
O-Phosphocholine	Yes	0.0031	6.213	4.866	1.347	0.2826	0.0019
Pantothenate	Yes	0.0005	0.5699	0.9058	-0.3359	0.04924	0.0005
Phenylalanine	Yes	0.0139	7.309	9.594	-2.285	0.6653	0.0066
Proline	Yes	0.0352	23.86	19.61	4.255	1.571	0.0149
Putrescine	Yes	0.0025	0.8138	1.285	-0.4712	0.09442	0.0016
Pyroglutamate	Yes	0.0073	2.084	4.441	-2.357	0.5916	0.0039
Pyruvate	Yes	0.049	1.653	2.347	-0.6944	0.2821	0.02
Sarcosine	No	0.9241	0.02986	0.03096	-0.001107	0.01114	0.288
Serine	Yes	<0.0001	1.486	5.925	-4.439	0.4449	0.0001
Succinate	Yes	0.0004	0.6903	1.33	-0.6401	0.09105	0.0004
Taurine	Yes	0.0731	7.852	8.972	-1.119	0.516	0.0281
Threonine	No	0.5153	33.24	34.93	-1.685	2.438	0.1685
Tryptophan	Yes	0.0103	1.49	2.095	-0.6047	0.1641	0.0051
Tyrosine	No	0.1533	10.09	11.59	-1.504	0.9202	0.0556
UDP-N-Acetylglucosamine	Yes	0.004	2.108	3.031	-0.9234	0.2036	0.0023
UDP-N-Acetylgalactosamine	Yes	0.0057	0.7227	1.151	-0.4282	0.102	0.0032
UDP-galactose	Yes	0.0001	0.3968	1.288	-0.8908	0.102	0.0002
UDP-glucose	Yes	0.001	2.579	3.85	-1.272	0.213	0.0008
UDP-glucuronate	Yes	0.0019	0.2325	0.8139	-0.5814	0.111	0.0014
Valine	Yes	<0.0001	2.55	7.446	-4.895	0.4558	0.0001
myo-Inositol	Yes	0.0015	9.641	6.337	3.304	0.5985	0.0011
sn-Glycero-3-phosphocholine	Yes	<0.0001	1.494	3.99	-2.496	0.1202	<0.0001
β-Alanine	Yes	0.0615	1.125	1.329	-0.2039	0.08886	0.0241

## Sheet: MCF10A Veh-TGFb 72h extra
	Discovery?	P value	Mean of Vehicle	Mean of TGFβ	Difference	SE of difference	q value
1-Methylnicotinamide	No	0.0606	10.87	7.537	3.333	1.381	0.1146
2-Oxoisocaproate	No	0.1226	138.8	169.5	-30.78	16.58	0.1659
3-Methyl-2-oxovalerate	No	0.3425	212.6	189.6	22.97	21.91	0.3468
Acetate	No	0.0567	-156.4	-102	-54.4	22.05	0.1146
Alanine	Yes	0.0011	6164	12884	-6720	995.5	0.0077
Arginine	No	0.6375	-718.5	-663.3	-55.15	110	0.5476
Asparagine	Yes	0.0027	-137.1	-241.8	104.7	18.96	0.0123
Aspartate	Yes	<0.0001	5.054	301.4	-296.4	21.75	0.0005
Choline	Yes	0.0035	-127.1	-52.65	-74.44	14.35	0.0124
Citrate	No	0.038	55.6	32.19	23.41	8.362	0.086
Cystine	No	0.0395	-506.7	-364.8	-141.9	51.25	0.086
Formate	Yes	<0.0001	21.15	260.2	-239.1	18.72	0.0005
Fumarate	No	0.3232	9.794	11.06	-1.267	1.157	0.3405
Glucose	No	0.7094	-40566	-42356	1791	4538	0.585
Glutamate	Yes	0.0018	1737	3385	-1648	274.7	0.0105
Glutamine	Yes	<0.0001	-897	2544	-3441	240.4	0.0005
Glycerol	No	0.4198	243.3	262	-18.73	21.32	0.4104
Glycine	Yes	0.0116	-674.9	-391.9	-283	72.84	0.0328
Histidine	No	0.1056	-266.5	-204.5	-62.02	31.44	0.1659
Isoleucine	No	0.1958	-966.5	-799.3	-167.3	112.1	0.2313
Lactate	No	0.1207	69832	84214	-14381	7699	0.1659
Leucine	No	0.9463	-1122	-1112	-9.338	132	0.7251
Lysine	No	0.1855	-783.4	-641.2	-142.2	92.67	0.2313
Methionine	No	0.3243	-362.9	-314.8	-48.08	44	0.3405
Niacinamide	No	0.1229	-18.56	-12.63	-5.93	3.198	0.1659
Pantothenate	Yes	0.003	4.165	16.24	-12.07	2.251	0.0123
Phenylalanine	No	0.1877	-422.1	-352.1	-69.99	45.88	0.2313
Proline	No	0.4689	211.6	245.8	-34.17	43.63	0.4431
Pyroglutamate	Yes	0.0041	206.7	562.1	-355.4	70.98	0.0129
Pyruvate	No	0.0994	109.2	-82.07	191.3	94.73	0.1658
Serine	No	0.0763	-1011	-1290	279.5	125.4	0.1352
Succinate	No	0.0246	46.14	64.44	-18.3	5.756	0.0633
Threonine	No	0.7222	-724.9	-692.7	-32.19	85.59	0.585
Tryptophan	No	0.5546	-110.6	-101.9	-8.674	13.71	0.4969
Tyrosine	No	0.8721	-424.3	-412.4	-11.92	70.37	0.6868
Valine	No	0.5609	-827.3	-771.6	-55.67	89.42	0.4969
myo-Inositol	No	0.2532	-57.44	-43.44	-14	10.85	0.2871
